# Supplementary material for: Description of a new species of the genus Eperopeus Mills, 1967 (Crustacea, Amphipoda, Pardaliscidae) from the Clarion-Clipperton Zone, Central Pacific Ocean
Source: Zookeys. 2026 Mar 24;1274:201–13. doi: 10.3897/zookeys.1274.139483 (PMC13040262; doi:10.3897/zookeys.1274.139483)
Supplement: XML Treatment for Eperopeus [file zookeys.1274.139483-treatment1.xml]

<!DOCTYPE tp:taxon-treatment
  PUBLIC "-//TaxonX//DTD Taxonomic Treatment Publishing DTD v0 20100105//EN" "tax-treatment-NSO.dtd">
<tp:taxon-treatment xmlns:tp="http://www.plazi.org/taxpub"><tp:treatment-meta><kwd-group><label>Taxon classification</label><kwd>
                <named-content content-type="kingdom">Animalia</named-content>
              </kwd><kwd>
                <named-content content-type="order">Amphipoda</named-content>
              </kwd><kwd>
                <named-content content-type="family">Pardaliscidae</named-content>
              </kwd></kwd-group><mixed-citation publication-type="journal"><person-group><name><surname>Horton</surname><given-names>Tammy</given-names></name><name><surname>Valls Domedel</surname><given-names>Georgina</given-names></name><name><surname>Stewart</surname><given-names>Eva C. D.</given-names></name><name><surname>Hendrycks</surname><given-names>Ed A.</given-names></name></person-group><article-title>Description of a new species of the genus <italic><tp:taxon-name><tp:taxon-name-part taxon-name-part-type="genus" reg="Eperopeus">Eperopeus</tp:taxon-name-part></tp:taxon-name></italic> Mills, 1967 (<tp:taxon-name><tp:taxon-name-part taxon-name-part-type="subphylum" reg="Crustacea">Crustacea</tp:taxon-name-part></tp:taxon-name>, <tp:taxon-name><tp:taxon-name-part taxon-name-part-type="order" reg="Amphipoda">Amphipoda</tp:taxon-name-part></tp:taxon-name>, <tp:taxon-name><tp:taxon-name-part taxon-name-part-type="family" reg="Pardaliscidae">Pardaliscidae</tp:taxon-name-part></tp:taxon-name>) from the Clarion-Clipperton Zone, Central Pacific Ocean</article-title><source>Zookeys</source><day>24</day><month>03</month><year>2026</year><volume>1274</volume><fpage>201</fpage><lpage>213</lpage><pub-id pub-id-type="doi">10.3897/zookeys.1274.139483</pub-id></mixed-citation></tp:treatment-meta><tp:nomenclature><label>Genus</label><tp:taxon-name><object-id xmlns:xlink="http://www.w3.org/1999/xlink" content-type="arpha" xlink:type="simple">7C968020-FEFE-5B38-81B0-87FEC96DBA2D</object-id>
                    		<tp:taxon-name-part taxon-name-part-type="genus" reg="Eperopeus">Eperopeus</tp:taxon-name-part>
                    	</tp:taxon-name><tp:taxon-authority>Mills, 1967</tp:taxon-authority><tp:nomenclature-citation-list><tp:nomenclature-citation><tp:taxon-name>
                  <tp:taxon-name-part taxon-name-part-type="genus" reg="Eperopeus">Eperopeus</tp:taxon-name-part>
                </tp:taxon-name><comment> Mills, 1967: 351.―<xref ref-type="bibr" rid="B13">Karaman 1974</xref>: 10; <xref ref-type="bibr" rid="B4">Barnard and Karaman 1991</xref>: 576; <xref ref-type="bibr" rid="B5">Biswas et al. 2009</xref>: 24 (in key); <xref ref-type="bibr" rid="B19">Paz-Rios and Pech 2022</xref>: 2.</comment></tp:nomenclature-citation></tp:nomenclature-citation-list></tp:nomenclature><tp:treatment-sec sec-type="Type species"><title>Type species.</title><p><italic><tp:taxon-name><tp:taxon-name-part taxon-name-part-type="genus" reg="Eperopeus">Eperopeus</tp:taxon-name-part> <tp:taxon-name-part taxon-name-part-type="species" reg="abyssicola">abyssicola</tp:taxon-name-part></tp:taxon-name></italic> Mills, 1967 (original designation).</p></tp:treatment-sec><tp:treatment-sec sec-type="Diagnosis"><title>Diagnosis.</title><p>Head lacking rostrum. Antennae short, equal in length or antenna 2 slightly longer than antenna 1. Coxae all very shallow, subovate or subquadrate. Gnathopods 1 and 2 carposubchelate; carpus elongate, broad medially; propodus short, not expanded; palm lacking. Mandible, incisor toothed; palp article 2 expanded. Maxilla 1, palp article 2 expanded distally. Maxilliped, inner plate small, narrow; palp longer than inner edge of outer plate. Pereopods 5 and 6 with long slender dactyls. No dorsal processes on urosome in either sex. Uropods 1 and 2 rami without setae. Uropod 3 short, outer ramus two-articulate. Telson entire. (Amended after <xref ref-type="bibr" rid="B18">Mills 1967</xref>).</p></tp:treatment-sec><tp:treatment-sec sec-type="Remarks"><title>Remarks.</title><p>The genus <italic><tp:taxon-name><tp:taxon-name-part taxon-name-part-type="genus" reg="Eperopeus">Eperopeus</tp:taxon-name-part></tp:taxon-name></italic> was erected for the single species, <italic><tp:taxon-name><tp:taxon-name-part taxon-name-part-type="genus" reg="Eperopeus">E.</tp:taxon-name-part> <tp:taxon-name-part taxon-name-part-type="species" reg="abyssicola">abyssicola</tp:taxon-name-part></tp:taxon-name></italic>, which was described from the western North Atlantic Ocean, near Bermuda, between 2500–4977 m (<xref ref-type="bibr" rid="B18">Mills 1967</xref>). The genus <italic><tp:taxon-name><tp:taxon-name-part taxon-name-part-type="genus" reg="Eperopeus">Eperopeus</tp:taxon-name-part></tp:taxon-name></italic> is unique among the <tp:taxon-name><tp:taxon-name-part taxon-name-part-type="family" reg="Pardaliscidae">Pardaliscidae</tp:taxon-name-part></tp:taxon-name> in possession of an entire telson and carposubchelate gnathopods 1–2.</p><p>The recently described genus <italic><tp:taxon-name><tp:taxon-name-part taxon-name-part-type="genus" reg="Paraeperopeus">Paraeperopeus</tp:taxon-name-part></tp:taxon-name></italic> Paz-Rios &amp; Pech, 2022 has similar gnathopods, with the carpus longer than the propodus and broadened medially, but differs in having a long, distinct rostrum (lacking in <italic><tp:taxon-name><tp:taxon-name-part taxon-name-part-type="genus" reg="Eperopeus">Eperopeus</tp:taxon-name-part></tp:taxon-name></italic>), setose ventral margins of coxae 1–4, and a slightly emarginate telson.</p><p><italic><tp:taxon-name><tp:taxon-name-part taxon-name-part-type="genus" reg="Eperopeus">Eperopeus</tp:taxon-name-part></tp:taxon-name></italic> also shares the characteristic gnathopods with <italic><tp:taxon-name><tp:taxon-name-part taxon-name-part-type="genus" reg="Necochea">Necochea</tp:taxon-name-part></tp:taxon-name></italic> Barnard, 1962, <italic><tp:taxon-name><tp:taxon-name-part taxon-name-part-type="genus" reg="Pardaliscoides">Pardaliscoides</tp:taxon-name-part></tp:taxon-name></italic> Stebbing, 1888, and <italic><tp:taxon-name><tp:taxon-name-part taxon-name-part-type="genus" reg="Princaxelia">Princaxelia</tp:taxon-name-part></tp:taxon-name></italic> Dahl, 1959, from which it is distinguished by numerous morphological characters in addition to the entire telson. The only other genus with an entire telson is <italic><tp:taxon-name><tp:taxon-name-part taxon-name-part-type="genus" reg="Parpano">Parpano</tp:taxon-name-part></tp:taxon-name></italic> Barnard, 1964 (Caribbean Sea), from which <italic><tp:taxon-name><tp:taxon-name-part taxon-name-part-type="genus" reg="Eperopeus">Eperopeus</tp:taxon-name-part></tp:taxon-name></italic> can be distinguished by, among many other characters, the broadened carpus of gnathopods 1–2 (carpus is strongly shortened in <italic><tp:taxon-name><tp:taxon-name-part taxon-name-part-type="genus" reg="Parpano">Parpano</tp:taxon-name-part></tp:taxon-name></italic>), very shallow coxae (deep in <italic><tp:taxon-name><tp:taxon-name-part taxon-name-part-type="genus" reg="Parpano">Parpano</tp:taxon-name-part></tp:taxon-name></italic>), and stout mandibular palp (slender in <italic><tp:taxon-name><tp:taxon-name-part taxon-name-part-type="genus" reg="Parpano">Parpano</tp:taxon-name-part></tp:taxon-name></italic>).</p></tp:treatment-sec><tp:treatment-sec sec-type="Species"><title>Species.</title><p><italic><tp:taxon-name><tp:taxon-name-part taxon-name-part-type="genus" reg="Eperopeus">Eperopeus</tp:taxon-name-part> <tp:taxon-name-part taxon-name-part-type="species" reg="abyssicola">abyssicola</tp:taxon-name-part></tp:taxon-name></italic> Mills, 1967; <italic><tp:taxon-name><tp:taxon-name-part taxon-name-part-type="genus" reg="Eperopeus">Eperopeus</tp:taxon-name-part> <tp:taxon-name-part taxon-name-part-type="species" reg="vermiculatus">vermiculatus</tp:taxon-name-part></tp:taxon-name></italic> sp. nov.</p></tp:treatment-sec><ref-list><ref id="B13"><mixed-citation xmlns:xlink="http://www.w3.org/1999/xlink" xlink:type="simple">Karaman GS (1974) Revision of the family <tp:taxon-name><tp:taxon-name-part taxon-name-part-type="family">Pardaliscidae</tp:taxon-name-part></tp:taxon-name> with diagnosis of genera, distribution of species and bibliography. 43. Contribution to the knowledge of the <tp:taxon-name><tp:taxon-name-part taxon-name-part-type="order">Amphipoda</tp:taxon-name-part></tp:taxon-name>. Acta Adriatica 15: 1–46.</mixed-citation></ref><ref id="B4"><mixed-citation xmlns:xlink="http://www.w3.org/1999/xlink" xlink:type="simple">Barnard JL, Karaman GS (1991) The families and genera of marine gammaridean <tp:taxon-name><tp:taxon-name-part taxon-name-part-type="order">Amphipoda</tp:taxon-name-part></tp:taxon-name> (except marine gammaroids). Part 2. Records of the Australian Museum. Supplement 13(2): 419–866. <ext-link xlink:href="10.3853/j.0812-7387.13.1991.367" ext-link-type="doi" xlink:type="simple">https://doi.org/10.3853/j.0812-7387.13.1991.367</ext-link></mixed-citation></ref><ref id="B5"><mixed-citation xmlns:xlink="http://www.w3.org/1999/xlink" xlink:type="simple">Biswas T, Coleman CO, Hendrycks EA (2009) <italic><tp:taxon-name><tp:taxon-name-part taxon-name-part-type="genus">Andeepia</tp:taxon-name-part> <tp:taxon-name-part taxon-name-part-type="species">ingridae</tp:taxon-name-part></tp:taxon-name></italic> a new genus and species of <tp:taxon-name><tp:taxon-name-part taxon-name-part-type="family">Pardaliscidae</tp:taxon-name-part></tp:taxon-name> (<tp:taxon-name><tp:taxon-name-part taxon-name-part-type="subphylum">Crustacea</tp:taxon-name-part></tp:taxon-name>, <tp:taxon-name><tp:taxon-name-part taxon-name-part-type="order">Amphipoda</tp:taxon-name-part></tp:taxon-name>) from the Antarctic deep-sea and short redescription of <italic><tp:taxon-name><tp:taxon-name-part taxon-name-part-type="genus">Nicippe</tp:taxon-name-part> <tp:taxon-name-part taxon-name-part-type="species">unidentata</tp:taxon-name-part></tp:taxon-name></italic> K.H. Barnard, 1932. Zootaxa 1977(1): 21–38. <ext-link xlink:href="10.11646/zootaxa.1997.1.2" ext-link-type="doi" xlink:type="simple">https://doi.org/10.11646/zootaxa.1997.1.2</ext-link></mixed-citation></ref><ref id="B19"><mixed-citation xmlns:xlink="http://www.w3.org/1999/xlink" xlink:type="simple">Paz-Ríos CE, Pech D (2022) Two new genera (<italic><tp:taxon-name><tp:taxon-name-part taxon-name-part-type="genus">Paraeperopeus</tp:taxon-name-part></tp:taxon-name></italic> and <italic><tp:taxon-name><tp:taxon-name-part taxon-name-part-type="genus">Dentimelita</tp:taxon-name-part></tp:taxon-name></italic>) and four new deep-sea amphipod crustacean species of little-known genera (<italic><tp:taxon-name><tp:taxon-name-part taxon-name-part-type="genus">Neohela</tp:taxon-name-part></tp:taxon-name></italic>, <italic><tp:taxon-name><tp:taxon-name-part taxon-name-part-type="genus">Pardaliscella</tp:taxon-name-part></tp:taxon-name></italic>, <italic><tp:taxon-name><tp:taxon-name-part taxon-name-part-type="genus">Pardaliscoides</tp:taxon-name-part></tp:taxon-name></italic> and <italic><tp:taxon-name><tp:taxon-name-part taxon-name-part-type="genus">Tosilus</tp:taxon-name-part></tp:taxon-name></italic>) from the Perdido Fold Belt, Gulf of Mexico. Journal of the Marine Biological Association of the United Kingdom 101(8): 1145–1170. <ext-link xlink:href="10.1017/S0025315422000169" ext-link-type="doi" xlink:type="simple">https://doi.org/10.1017/S0025315422000169</ext-link></mixed-citation></ref><ref id="B18"><mixed-citation xmlns:xlink="http://www.w3.org/1999/xlink" xlink:type="simple">Mills EL (1967) Deep-sea <tp:taxon-name><tp:taxon-name-part taxon-name-part-type="order">Amphipoda</tp:taxon-name-part></tp:taxon-name> from the western North Atlantic Ocean. I. <tp:taxon-name><tp:taxon-name-part taxon-name-part-type="suborder">Ingolfiellidea</tp:taxon-name-part></tp:taxon-name> and an unusual new species in the gammaridean family <tp:taxon-name><tp:taxon-name-part taxon-name-part-type="family">Pardaliscidae</tp:taxon-name-part></tp:taxon-name>. Canadian Journal of Zoology 45(2): 347–355. <ext-link xlink:href="10.1139/z67-046" ext-link-type="doi" xlink:type="simple">https://doi.org/10.1139/z67-046</ext-link></mixed-citation></ref></ref-list></tp:taxon-treatment>
