# Supplementary material for: Description of a new species of the genus Eperopeus Mills, 1967 (Crustacea, Amphipoda, Pardaliscidae) from the Clarion-Clipperton Zone, Central Pacific Ocean
Source: Zookeys. 2026 Mar 24;1274:201–13. doi: 10.3897/zookeys.1274.139483 (PMC13040262; doi:10.3897/zookeys.1274.139483)
Supplement: XML Treatment for Eperopeus vermiculatus [file zookeys.1274.139483-treatment2.xml]

<!DOCTYPE tp:taxon-treatment
  PUBLIC "-//TaxonX//DTD Taxonomic Treatment Publishing DTD v0 20100105//EN" "tax-treatment-NSO.dtd">
<tp:taxon-treatment xmlns:tp="http://www.plazi.org/taxpub"><tp:treatment-meta><kwd-group><label>Taxon classification</label><kwd>
                <named-content content-type="kingdom">Animalia</named-content>
              </kwd><kwd>
                <named-content content-type="order">Amphipoda</named-content>
              </kwd><kwd>
                <named-content content-type="family">Pardaliscidae</named-content>
              </kwd></kwd-group><mixed-citation publication-type="journal"><person-group><name><surname>Horton</surname><given-names>Tammy</given-names></name><name><surname>Valls Domedel</surname><given-names>Georgina</given-names></name><name><surname>Stewart</surname><given-names>Eva C. D.</given-names></name><name><surname>Hendrycks</surname><given-names>Ed A.</given-names></name></person-group><article-title>Description of a new species of the genus <italic><tp:taxon-name><tp:taxon-name-part taxon-name-part-type="genus" reg="Eperopeus">Eperopeus</tp:taxon-name-part></tp:taxon-name></italic> Mills, 1967 (<tp:taxon-name><tp:taxon-name-part taxon-name-part-type="subphylum" reg="Crustacea">Crustacea</tp:taxon-name-part></tp:taxon-name>, <tp:taxon-name><tp:taxon-name-part taxon-name-part-type="order" reg="Amphipoda">Amphipoda</tp:taxon-name-part></tp:taxon-name>, <tp:taxon-name><tp:taxon-name-part taxon-name-part-type="family" reg="Pardaliscidae">Pardaliscidae</tp:taxon-name-part></tp:taxon-name>) from the Clarion-Clipperton Zone, Central Pacific Ocean</article-title><source>Zookeys</source><day>24</day><month>03</month><year>2026</year><volume>1274</volume><fpage>201</fpage><lpage>213</lpage><pub-id pub-id-type="doi">10.3897/zookeys.1274.139483</pub-id></mixed-citation></tp:treatment-meta><tp:nomenclature><tp:taxon-name><object-id xmlns:xlink="http://www.w3.org/1999/xlink" content-type="arpha" xlink:type="simple">0C97B462-9585-5C38-9689-1219F56C5CBD</object-id>
                    		<tp:taxon-name-part taxon-name-part-type="genus" reg="Eperopeus">Eperopeus</tp:taxon-name-part> <tp:taxon-name-part taxon-name-part-type="species" reg="vermiculatus">vermiculatus</tp:taxon-name-part>
                    	
                    		<object-id xmlns:xlink="http://www.w3.org/1999/xlink" content-type="zoobank" xlink:type="simple">https://zoobank.org/B7BE05F0-F4CE-4E42-8561-66A55A22C937</object-id>
                    	</tp:taxon-name><tp:taxon-status xmlns:xlink="http://www.w3.org/1999/xlink" xlink:type="simple">sp. nov.</tp:taxon-status><xref ref-type="fig" rid="F1">Figs 1</xref><xref ref-type="fig" rid="F2">, 2</xref><xref ref-type="fig" rid="F3">, 3</xref><xref ref-type="fig" rid="F4">, 4</xref><xref ref-type="fig" rid="F5">, 5</xref></tp:nomenclature><tp:treatment-sec sec-type="Type material"><title>Type material.</title><p><bold><italic>Holotype</italic></bold>: Pacific • female (with setose oostegites), 3.6 mm (13 slides); Clarion-Clipperton Zone; <named-content xmlns:xlink="http://www.w3.org/1999/xlink" content-type="dwc:verbatimCoordinates" xlink:type="simple">10.3773°N, 117.1558°W</named-content>; depth 4302 m; 14/05/2021; <abbrev xmlns:xlink="http://www.w3.org/1999/xlink" xlink:title="Nauru Ocean Resources Inc." xlink:type="simple">NORI-D</abbrev> contract area, RV <italic>Maersk Launcher</italic>, Cruise C5D, Station STM_168, Box Core BC_395; <named-content xmlns:xlink="http://www.w3.org/1999/xlink" content-type="dwc:institutional_code" xlink:title="Natural History Museum, London" xlink:href="https://scientific-collections.gbif.org/institution/1d808a7c-1f9e-4379-9616-edb749ecf10e" xlink:type="simple">NHMUK</named-content> 2025.28 (Specimen 7249_TH_AMP_1), <abbrev xmlns:xlink="http://www.w3.org/1999/xlink" xlink:title="16S rRNA" xlink:type="simple">16S</abbrev> (<ext-link xmlns:xlink="http://www.w3.org/1999/xlink" xlink:href="PV075086" ext-link-type="gen" xlink:type="simple">PV075086</ext-link>). <bold><italic>Paratypes</italic></bold>: Pacific • female (without oostegites), 2.9 mm; Clarion-Clipperton Zone; <named-content xmlns:xlink="http://www.w3.org/1999/xlink" content-type="dwc:verbatimCoordinates" xlink:type="simple">10.8397°N, 116.1504°W</named-content>; depth 4132 m; 25/05/2021; <abbrev xmlns:xlink="http://www.w3.org/1999/xlink" xlink:title="Nauru Ocean Resources Inc." xlink:type="simple">NORI-D</abbrev> contract area, RV <italic>Maersk Launcher</italic>, Cruise C5D, Station SPR_160, Box Core BC_412; <named-content xmlns:xlink="http://www.w3.org/1999/xlink" content-type="dwc:institutional_code" xlink:title="Natural History Museum, London" xlink:href="https://scientific-collections.gbif.org/institution/1d808a7c-1f9e-4379-9616-edb749ecf10e" xlink:type="simple">NHMUK</named-content> 2025.29 (Specimen 8233_TH_AMP_1) • female (with setose oostegites), 4.1 mm; Clarion-Clipperton Zone; <named-content xmlns:xlink="http://www.w3.org/1999/xlink" content-type="dwc:verbatimCoordinates" xlink:type="simple">10.3315°N, 117.1872°W</named-content>; depth 4284 m; 28/05/2021; <abbrev xmlns:xlink="http://www.w3.org/1999/xlink" xlink:title="Nauru Ocean Resources Inc." xlink:type="simple">NORI-D</abbrev> contract area, RV <italic>Maersk Launcher</italic>, Cruise 5D, Station STM_195, Box Core BC_415; <named-content xmlns:xlink="http://www.w3.org/1999/xlink" content-type="dwc:institutional_code" xlink:title="Natural History Museum, London" xlink:href="https://scientific-collections.gbif.org/institution/1d808a7c-1f9e-4379-9616-edb749ecf10e" xlink:type="simple">NHMUK</named-content> 2025.30 (Specimen 8571_TH_AMP2), <abbrev xmlns:xlink="http://www.w3.org/1999/xlink" xlink:title="16S rRNA" xlink:type="simple">16S</abbrev> (<ext-link xmlns:xlink="http://www.w3.org/1999/xlink" xlink:href="PV075086" ext-link-type="gen" xlink:type="simple">PV075086</ext-link>), <abbrev xmlns:xlink="http://www.w3.org/1999/xlink" xlink:title="28S rRNA" xlink:type="simple">28S</abbrev> (<ext-link xmlns:xlink="http://www.w3.org/1999/xlink" xlink:href="PV075089" ext-link-type="gen" xlink:type="simple">PV075089</ext-link>) • female (without oostegites), 2.9 mm; Clarion-Clipperton Zone; <named-content xmlns:xlink="http://www.w3.org/1999/xlink" content-type="dwc:verbatimCoordinates" xlink:type="simple">10.3559°N, 117.1688°W</named-content>; depth 4277 m; 11/11/2020; <abbrev xmlns:xlink="http://www.w3.org/1999/xlink" xlink:title="Nauru Ocean Resources Inc." xlink:type="simple">NORI-D</abbrev> contract area, RV <italic>Maersk Launcher</italic>, Cruise 5A, Station STM_010, Box Core BC_355; <named-content xmlns:xlink="http://www.w3.org/1999/xlink" content-type="dwc:institutional_code" xlink:title="Natural History Museum, London" xlink:href="https://scientific-collections.gbif.org/institution/1d808a7c-1f9e-4379-9616-edb749ecf10e" xlink:type="simple">NHMUK</named-content> 2025.31 (specimen 8803_TH_AMP1) • Male (with expanded callynophore), 4.3 mm; Clarion-Clipperton Zone; <named-content xmlns:xlink="http://www.w3.org/1999/xlink" content-type="dwc:verbatimCoordinates" xlink:type="simple">10.3336°N, 117.186°W</named-content>; depth 4279 m; 02/12/2022; <abbrev xmlns:xlink="http://www.w3.org/1999/xlink" xlink:title="Nauru Ocean Resources Inc." xlink:type="simple">NORI-D</abbrev> contract area, MV <italic>Island Pride</italic>, Cruise 7B, Station TF_007_01, Box Core BC_478; <named-content xmlns:xlink="http://www.w3.org/1999/xlink" content-type="dwc:institutional_code" xlink:title="Natural History Museum, London" xlink:href="https://scientific-collections.gbif.org/institution/1d808a7c-1f9e-4379-9616-edb749ecf10e" xlink:type="simple">NHMUK</named-content> 2025.32 (specimen 10333_TH_AMP_1), <abbrev xmlns:xlink="http://www.w3.org/1999/xlink" xlink:title="c-oxidase subunit I" xlink:type="simple">COI</abbrev> (<ext-link xmlns:xlink="http://www.w3.org/1999/xlink" xlink:href="PV077102" ext-link-type="gen" xlink:type="simple">PV077102</ext-link>), <abbrev xmlns:xlink="http://www.w3.org/1999/xlink" xlink:title="16S rRNA" xlink:type="simple">16S</abbrev> (<ext-link xmlns:xlink="http://www.w3.org/1999/xlink" xlink:href="PV075087" ext-link-type="gen" xlink:type="simple">PV075087</ext-link>), <abbrev xmlns:xlink="http://www.w3.org/1999/xlink" xlink:title="28S rRNA" xlink:type="simple">28S</abbrev> (<ext-link xmlns:xlink="http://www.w3.org/1999/xlink" xlink:href="PV075090" ext-link-type="gen" xlink:type="simple">PV075090</ext-link>), <abbrev xmlns:xlink="http://www.w3.org/1999/xlink" xlink:title="histone 3" xlink:type="simple">H3</abbrev> (<ext-link xmlns:xlink="http://www.w3.org/1999/xlink" xlink:href="PV078005" ext-link-type="gen" xlink:type="simple">PV078005</ext-link>).</p></tp:treatment-sec><tp:treatment-sec sec-type="Other material"><title>Other material.</title><p>Pacific • female, 4.0 mm; Clarion-Clipperton Zone; <named-content xmlns:xlink="http://www.w3.org/1999/xlink" content-type="dwc:verbatimCoordinates" xlink:type="simple">10.3773°N, 117.1558°W</named-content>; depth 4302 m; 14/05/2021; <abbrev xmlns:xlink="http://www.w3.org/1999/xlink" xlink:title="Nauru Ocean Resources Inc." xlink:type="simple">NORI-D</abbrev> contract area, RV <italic>Maersk Launcher</italic>, Cruise C5D, Station STM_168, Box Core BC_395; <abbrev xmlns:xlink="http://www.w3.org/1999/xlink" xlink:title="Discovery Collections at the National Oceanography Centre, Southampton" xlink:type="simple">DISCOLL</abbrev>-TMC-AMP-7251-a (specimen 7251_TH_AMP1) • female (no obvious oostegites), 2.3 mm; Clarion-Clipperton Zone; <named-content xmlns:xlink="http://www.w3.org/1999/xlink" content-type="dwc:verbatimCoordinates" xlink:type="simple">10.3553°N, 117.169°W</named-content>; depth 4274; 09/09/2022; <abbrev xmlns:xlink="http://www.w3.org/1999/xlink" xlink:title="Nauru Ocean Resources Inc." xlink:type="simple">NORI-D</abbrev> contract area, MV <italic>Island Pride</italic>, Cruise 7A, STM_010, Box Core BC_337; <abbrev xmlns:xlink="http://www.w3.org/1999/xlink" xlink:title="Discovery Collections at the National Oceanography Centre, Southampton" xlink:type="simple">DISCOLL</abbrev>-TMC-AMP-9393-a (specimen 9393_TH_AMP_1) • female, 3.1 mm; Clarion-Clipperton Zone; <named-content xmlns:xlink="http://www.w3.org/1999/xlink" content-type="dwc:verbatimCoordinates" xlink:type="simple">10.3281°N, 117.1817°W</named-content>; depth 4286 m; 24/11/2023; <abbrev xmlns:xlink="http://www.w3.org/1999/xlink" xlink:title="Nauru Ocean Resources Inc." xlink:type="simple">NORI-D</abbrev> contract area, MV <italic>Coco</italic>, Cruise 8A, Station IM013_BCR2, Box Core BC487; <abbrev xmlns:xlink="http://www.w3.org/1999/xlink" xlink:title="Discovery Collections at the National Oceanography Centre, Southampton" xlink:type="simple">DISCOLL</abbrev>-TMC-AMP-12535-a (specimen 12535_TH_AMP_1), <abbrev xmlns:xlink="http://www.w3.org/1999/xlink" xlink:title="c-oxidase subunit I" xlink:type="simple">COI</abbrev> (<ext-link xmlns:xlink="http://www.w3.org/1999/xlink" xlink:href="PV077103" ext-link-type="gen" xlink:type="simple">PV077103</ext-link>), <abbrev xmlns:xlink="http://www.w3.org/1999/xlink" xlink:title="16S rRNA" xlink:type="simple">16S</abbrev> (<ext-link xmlns:xlink="http://www.w3.org/1999/xlink" xlink:href="PV075088" ext-link-type="gen" xlink:type="simple">PV075088</ext-link>) • female (with oostegites), 4.5 mm; Clarion-Clipperton Zone; <named-content xmlns:xlink="http://www.w3.org/1999/xlink" content-type="dwc:verbatimCoordinates" xlink:type="simple">10.3541°N, 117.2424°W</named-content>; depth 4290 m; 13/12/2023; <abbrev xmlns:xlink="http://www.w3.org/1999/xlink" xlink:title="Nauru Ocean Resources Inc." xlink:type="simple">NORI-D</abbrev> contract area, MV <italic>Coco</italic>, Cruise 8A, Station IM003_BC, Box Core BC501; <abbrev xmlns:xlink="http://www.w3.org/1999/xlink" content-type="institution" xlink:title="Canadian Museum of Nature, Ottawa" xlink:type="simple">CMNC</abbrev> 2025-0001 (specimen 12548_TH_AMP_3) • male; not measured, Clarion-Clipperton Zone; <named-content xmlns:xlink="http://www.w3.org/1999/xlink" content-type="dwc:verbatimCoordinates" xlink:type="simple">11.892°N, 117.489°W</named-content>; depth 4193–4256 m; 10/05/2016; BGR contract area, RV <italic>Kilo Moana</italic>, Cruise MANGAN 16, Station SO 262-96, Epibenthic Sledge; DSB_3704, <abbrev xmlns:xlink="http://www.w3.org/1999/xlink" xlink:title="c-oxidase subunit I" xlink:type="simple">COI</abbrev> (<ext-link xmlns:xlink="http://www.w3.org/1999/xlink" xlink:href="PQ734521" ext-link-type="gen" xlink:type="simple">PQ734521</ext-link>).</p></tp:treatment-sec><tp:treatment-sec sec-type="Type locality"><title>Type locality.</title><p>Abyssal Pacific Ocean, Clarion-Clipperton Zone, <named-content xmlns:xlink="http://www.w3.org/1999/xlink" content-type="dwc:verbatimCoordinates" xlink:type="simple">10.3773°N, 117.1558°W</named-content>; depth 4302 m.</p></tp:treatment-sec><tp:treatment-sec sec-type="Diagnosis"><title>Diagnosis.</title><p>Gnathopod dactyls inner margin lacking teeth; gnathopod 2 carpus narrower than that of gnathopod 1; pereopods 3–4 dactyls short, length 0.8–0.9 × respective propodus; pereopods 5–6 dactyls length 1.2 × propodus; mandibular palp article 1 elongated, 0.9 × length of article 2; maxilla 1 palp article 2 widened; uropod 1 rami length 0.8 × peduncle; telson longer than wide, bluntly rounded distally, length 1.1 × width.</p></tp:treatment-sec><tp:treatment-sec sec-type="Description"><title>Description.</title><p>Based on holotype female with setose oostegites, 3.6 mm, <named-content xmlns:xlink="http://www.w3.org/1999/xlink" content-type="dwc:institutional_code" xlink:title="Natural History Museum, London" xlink:href="https://scientific-collections.gbif.org/institution/1d808a7c-1f9e-4379-9616-edb749ecf10e" xlink:type="simple">NHMUK</named-content> 2025.28.</p><p><bold><italic>Body</italic></bold> (Figs <xref ref-type="fig" rid="F1">1</xref>, <xref ref-type="fig" rid="F2">2</xref>): vermiform, pereonites and pleonites subequal or longer than deep. <bold><italic>Pleonite 1</italic>, <italic>2</italic></bold> (Fig. <xref ref-type="fig" rid="F2">2</xref>) smooth, lacking dorsal teeth. <bold><italic>Urosomite 1</italic></bold> (Fig. <xref ref-type="fig" rid="F2">2</xref>) smooth, lacking dorsal teeth. <bold><italic>Epimeron 1</italic></bold> (Fig. <xref ref-type="fig" rid="F2">2</xref>) with a rounded posterodistal corner and a small seta. <bold><italic>Epimeron 2</italic>, <italic>3</italic></bold> (Fig. <xref ref-type="fig" rid="F2">2</xref>) subquadrate, anterodistal corner broadly rounded, distal margin convex, posterodistal corner not produced, posterior margin straight. <bold><italic>Coxae 1</italic>–<italic>7</italic></bold> (Fig. <xref ref-type="fig" rid="F2">2</xref>) reduced and shallow, much shorter than corresponding pereonites.</p><fig id="F1" position="float" orientation="portrait"><object-id xmlns:xlink="http://www.w3.org/1999/xlink" content-type="doi" xlink:type="simple">10.3897/zookeys.1274.139483.figure1</object-id><object-id xmlns:xlink="http://www.w3.org/1999/xlink" content-type="arpha" xlink:type="simple">6B8558B9-AAA8-5B9B-A13C-2BEDC0360F20</object-id><label>Figure 1.</label><caption><p><italic><tp:taxon-name><tp:taxon-name-part taxon-name-part-type="genus" reg="Eperopeus">Eperopeus</tp:taxon-name-part> <tp:taxon-name-part taxon-name-part-type="species" reg="vermiculatus">vermiculatus</tp:taxon-name-part></tp:taxon-name></italic> sp. nov., habitus of the female holotype, 3.6 mm; <named-content xmlns:xlink="http://www.w3.org/1999/xlink" content-type="dwc:institutional_code" xlink:title="Natural History Museum, London" xlink:href="https://scientific-collections.gbif.org/institution/1d808a7c-1f9e-4379-9616-edb749ecf10e" xlink:type="simple">NHMUK</named-content> 2025.28. Photograph of preserved specimen (<abbrev xmlns:xlink="http://www.w3.org/1999/xlink" xlink:title="telson" xlink:type="simple">T</abbrev>. Horton). Scale bar: 0.5 mm.</p></caption><graphic xmlns:xlink="http://www.w3.org/1999/xlink" xlink:href="zookeys-1274-201_article-139483__-g001.jpg" id="oo_1568309.jpg" position="float" orientation="portrait" xlink:type="simple"><uri content-type="original_file" xlink:type="simple">https://binary.pensoft.net/fig/1568309</uri></graphic></fig><fig id="F2" position="float" orientation="portrait"><object-id xmlns:xlink="http://www.w3.org/1999/xlink" content-type="doi" xlink:type="simple">10.3897/zookeys.1274.139483.figure2</object-id><object-id xmlns:xlink="http://www.w3.org/1999/xlink" content-type="arpha" xlink:type="simple">B75FAE2B-000E-5571-9987-4E7A6190A264</object-id><label>Figure 2.</label><caption><p><italic><tp:taxon-name><tp:taxon-name-part taxon-name-part-type="genus" reg="Eperopeus">Eperopeus</tp:taxon-name-part> <tp:taxon-name-part taxon-name-part-type="species" reg="vermiculatus">vermiculatus</tp:taxon-name-part></tp:taxon-name></italic> sp. nov., female holotype (with setose oostegites), 3.6 mm; <named-content xmlns:xlink="http://www.w3.org/1999/xlink" content-type="dwc:institutional_code" xlink:title="Natural History Museum, London" xlink:href="https://scientific-collections.gbif.org/institution/1d808a7c-1f9e-4379-9616-edb749ecf10e" xlink:type="simple">NHMUK</named-content> 2025.28. Scale bars: 1.0 mm (habitus); 0.2 mm (Epimeres, <abbrev xmlns:xlink="http://www.w3.org/1999/xlink" xlink:title="antenna 1" xlink:type="simple">A1</abbrev>, <abbrev xmlns:xlink="http://www.w3.org/1999/xlink" xlink:title="antenna 2" xlink:type="simple">A2</abbrev>, <abbrev xmlns:xlink="http://www.w3.org/1999/xlink" xlink:title="gnathopod 1" xlink:type="simple">G1</abbrev>, <abbrev xmlns:xlink="http://www.w3.org/1999/xlink" xlink:title="gnathopod 2" xlink:type="simple">G2</abbrev>); <abbrev xmlns:xlink="http://www.w3.org/1999/xlink" xlink:title="antenna 1" xlink:type="simple">A1</abbrev>* = male <abbrev xmlns:xlink="http://www.w3.org/1999/xlink" xlink:title="antenna 1" xlink:type="simple">A1</abbrev>.</p></caption><graphic xmlns:xlink="http://www.w3.org/1999/xlink" xlink:href="zookeys-1274-201_article-139483__-g002.jpg" id="oo_1568310.jpg" position="float" orientation="portrait" xlink:type="simple"><uri content-type="original_file" xlink:type="simple">https://binary.pensoft.net/fig/1568310</uri></graphic></fig><p><bold><italic>Head</italic></bold> (Fig. <xref ref-type="fig" rid="F2">2</xref>): shorter in length than pereonites 1–2 combined; rostrum not obvious. <bold><italic>Lateral cephalic lobe</italic></bold> broadly triangular. <bold><italic>Eye</italic></bold> not apparent in preserved specimens. <bold><italic>Antenna 1</italic></bold> very short, length 0.17 × body, geniculate; peduncular article 1 length 1.8 × width, angled on lateral margin so inner margin is longer; peduncular articles 2–3 short, length less than peduncle 1; flagellum five-articulate, first article of flagellum not callynophorate, each article with a large aesthetasc; accessory flagellum short, two-articulate, first article slightly broader. <bold><italic>Antenna 2</italic></bold> slightly longer than antenna 1, gland cone small; peduncular articles 4–5 subequal, very weakly spinose and setose; flagellum five-articulate.</p><p><bold><italic>Mouthparts</italic></bold> (Figs <xref ref-type="fig" rid="F2">2</xref>, <xref ref-type="fig" rid="F3">3</xref>): <bold><italic>Epistome</italic></bold> (Fig. <xref ref-type="fig" rid="F2">2</xref>) level with and scarcely differentiated from upper lip. <bold><italic>Mandible</italic></bold> (Fig. <xref ref-type="fig" rid="F3">3</xref>) incisor weakly dentate; left lacinia mobilis three-dentate; accessory spine row with four setae; molar absent; palp strong, article 1 elongate, length 2.36 × width and 0.9 × length of article 2, article 2 slightly shorter than article 3, not expanded, with one distal seta, article 3 cylindrical, subacute distally, with four strong setae; right mandible incisor four-dentate, teeth large, accessory spine row with one spine and fine setae. <bold><italic>Lower lip</italic></bold> (Fig. <xref ref-type="fig" rid="F3">3</xref>) outer lobe broad, mandibular lobe narrow. <bold><italic>Maxilla 1</italic></bold> (Fig. <xref ref-type="fig" rid="F3">3</xref>) inner plate missing; outer plate with four strong teeth; palp two-articulate, article 2 strongly widened distally, with six nodular setae. <bold><italic>Maxilla 2</italic></bold> (Fig. <xref ref-type="fig" rid="F3">3</xref>) slightly reduced, inner plate slightly shorter and broader than outer, tapering distally, both with long pappose apical setae. <bold><italic>Maxilliped</italic></bold> (Fig. <xref ref-type="fig" rid="F3">3</xref>) inner plate reduced, distal margin with two long setae; outer plate subovate, reaching distomedial end of palp article 1, with two apical and three medial setae, medial margin straight; palp short, weakly setose medially, articles 1–2 slightly expanded, article 3 narrow, article 4 long, length 0.8 × article 3.</p><fig id="F3" position="float" orientation="portrait"><object-id xmlns:xlink="http://www.w3.org/1999/xlink" content-type="doi" xlink:type="simple">10.3897/zookeys.1274.139483.figure3</object-id><object-id xmlns:xlink="http://www.w3.org/1999/xlink" content-type="arpha" xlink:type="simple">9C6B892C-27FA-5837-AE5F-EDB1336AEFB4</object-id><label>Figure 3.</label><caption><p><italic><tp:taxon-name><tp:taxon-name-part taxon-name-part-type="genus" reg="Eperopeus">Eperopeus</tp:taxon-name-part> <tp:taxon-name-part taxon-name-part-type="species" reg="vermiculatus">vermiculatus</tp:taxon-name-part></tp:taxon-name></italic> sp. nov., female holotype (with setose oostegites), 3.6 mm; <named-content xmlns:xlink="http://www.w3.org/1999/xlink" content-type="dwc:institutional_code" xlink:title="Natural History Museum, London" xlink:href="https://scientific-collections.gbif.org/institution/1d808a7c-1f9e-4379-9616-edb749ecf10e" xlink:type="simple">NHMUK</named-content> 2025.28. Scale bars: 0.1 mm (<abbrev xmlns:xlink="http://www.w3.org/1999/xlink" xlink:title="maxilliped" xlink:type="simple">Mxp</abbrev>, <abbrev xmlns:xlink="http://www.w3.org/1999/xlink" xlink:title="maxilla 2" xlink:type="simple">Mx2</abbrev>, <abbrev xmlns:xlink="http://www.w3.org/1999/xlink" xlink:title="maxilla 1" xlink:type="simple">Mx1</abbrev>, <abbrev xmlns:xlink="http://www.w3.org/1999/xlink" xlink:title="lower lip" xlink:type="simple">LL</abbrev>, <abbrev xmlns:xlink="http://www.w3.org/1999/xlink" xlink:title="mandible" xlink:type="simple">Md</abbrev>, lMd).</p></caption><graphic xmlns:xlink="http://www.w3.org/1999/xlink" xlink:href="zookeys-1274-201_article-139483__-g003.jpg" id="oo_1568311.jpg" position="float" orientation="portrait" xlink:type="simple"><uri content-type="original_file" xlink:type="simple">https://binary.pensoft.net/fig/1568311</uri></graphic></fig><p><bold><italic>Pereon</italic></bold> (Figs <xref ref-type="fig" rid="F2">2</xref>, <xref ref-type="fig" rid="F4">4</xref>): <bold><italic>Gnathopod 1</italic></bold> (Fig. <xref ref-type="fig" rid="F2">2</xref>) carposubchelate; coxa narrow, length 2.5 × width, anterodorsal corner rounded, posterior margin nearly straight, distal margin straight; basis short, strongly expanded, length 1.3 × width; ischium shorter than merus; carpus broad, length 1.6 × width, posterior margin with five strong pectinate setae; propodus narrow and curved, length 0.64 × carpus, posterior margin with two strong pectinate setae, lacking palm; dactylus narrow, inner margin lacking teeth. <bold><italic>Gnathopod 2</italic></bold> (Fig. <xref ref-type="fig" rid="F2">2</xref>) carposubchelate; coxa subrectangular, length 1.7 × width, anterodorsal corner rounded, posterior margin convex, distal margin straight; basis short, expanded, length 2.1 × width: ischium shorter than merus; remaining articles as in gnathopod 1 except carpus narrower, length 2.4 × width. <bold><italic>Pereopod 3</italic></bold> (Fig. <xref ref-type="fig" rid="F4">4</xref>) coxa crescent-shaped, shallow, length 2.3 × width, ventral margin convex; merus widening distally, triangular, slightly shorter than carpus; carpus dilated, ovate, posterior margin with two long pectinate setae; propodus subequal in length to carpus, anterodistal corner acute; dactylus straight, length 0.8 × propodus. <bold><italic>Pereopod 4</italic></bold> (Fig. <xref ref-type="fig" rid="F4">4</xref>) similar to pereopod 3 except coxa longer; merus slightly narrower; carpus narrow and dactylus longer, length 0.9 × propodus. <bold><italic>Pereopod 5</italic></bold> (Fig. <xref ref-type="fig" rid="F4">4</xref>) coxa narrow, length twice width, anterodistal and posterodistal margins rounded; basis narrow, length 3.2 × width, anterior and posterior margins slightly convex; merus length 0.7 × carpus-propodus; carpus, posterodistal corner with two spines; propodus narrow, longer than carpus, posterodistal corner acute with spine; dactylus straight, length 1.2 × propodus. <bold><italic>Pereopod 6</italic></bold> (Fig. <xref ref-type="fig" rid="F4">4</xref>) coxa narrowly ovate, length 2.9 × width; basis narrow, length 3 × width, anterior margin strongly convex, posterior margin slightly concave; rest of pereopod articles as in pereopod 5. <bold><italic>Pereopod 7</italic></bold> (Fig. <xref ref-type="fig" rid="F4">4</xref>) long, length 1.3 × pereopod 5–6; coxa small, narrowing posteriorly, margins round; basis narrow, length 2.8 × width, anterior margin convex proximally, posterior margin straight; merus slightly shorter than carpus, with one posterodistal spine; carpus long, anterior margin with two spines, posterodistal corner with one spine; propodus long, length 1.2 × carpus, with two spines; dactylus partially missing.</p><fig id="F4" position="float" orientation="portrait"><object-id xmlns:xlink="http://www.w3.org/1999/xlink" content-type="doi" xlink:type="simple">10.3897/zookeys.1274.139483.figure4</object-id><object-id xmlns:xlink="http://www.w3.org/1999/xlink" content-type="arpha" xlink:type="simple">C1FE60DF-38D0-5BB1-BE55-418BDEEB1B94</object-id><label>Figure 4.</label><caption><p><italic><tp:taxon-name><tp:taxon-name-part taxon-name-part-type="genus" reg="Eperopeus">Eperopeus</tp:taxon-name-part> <tp:taxon-name-part taxon-name-part-type="species" reg="vermiculatus">vermiculatus</tp:taxon-name-part></tp:taxon-name></italic> sp. nov., female holotype (with setose oostegites), 3.6 mm; <named-content xmlns:xlink="http://www.w3.org/1999/xlink" content-type="dwc:institutional_code" xlink:title="Natural History Museum, London" xlink:href="https://scientific-collections.gbif.org/institution/1d808a7c-1f9e-4379-9616-edb749ecf10e" xlink:type="simple">NHMUK</named-content> 2025.28. Scale bar: 0.2 mm (<abbrev xmlns:xlink="http://www.w3.org/1999/xlink" xlink:title="pereopod 3" xlink:type="simple">P3</abbrev>–<abbrev xmlns:xlink="http://www.w3.org/1999/xlink" xlink:title="pereopod 7" xlink:type="simple">P7</abbrev>).</p></caption><graphic xmlns:xlink="http://www.w3.org/1999/xlink" xlink:href="zookeys-1274-201_article-139483__-g004.jpg" id="oo_1568312.jpg" position="float" orientation="portrait" xlink:type="simple"><uri content-type="original_file" xlink:type="simple">https://binary.pensoft.net/fig/1568312</uri></graphic></fig><p><bold><italic>Urosome</italic>: <italic>Uropod 1</italic></bold> (Fig. <xref ref-type="fig" rid="F5">5</xref>) peduncle length 1.36 × rami, dorsolateral corner with three or four small spines; rami lanceolate, equal in length, lacking spines. <bold><italic>Uropod 2</italic></bold> (Fig. <xref ref-type="fig" rid="F5">5</xref>) Peduncle subequal in length to outer ramus, dorsomedial margin with one strong spine and seven very small spines; rami lanceolate, inner ramus longer than peduncle and outer ramus, margins microsetose, both lacking spines. <bold><italic>Uropod 3</italic></bold> (Fig. <xref ref-type="fig" rid="F5">5</xref>) Peduncle short, length 0.65 × biarticulate outer ramus; outer ramus cylindrical, second article short, 0.26 × length of article 1; inner ramus slightly shorter than outer, strongly tapering with margin microsetose, with one apical seta. <bold><italic>Telson</italic></bold> (Fig. <xref ref-type="fig" rid="F5">5</xref>): Short, entire, length 1.1 × width, lateral margins with one submarginal seta, distal margin bluntly rounded, straight.</p><fig id="F5" position="float" orientation="portrait"><object-id xmlns:xlink="http://www.w3.org/1999/xlink" content-type="doi" xlink:type="simple">10.3897/zookeys.1274.139483.figure5</object-id><object-id xmlns:xlink="http://www.w3.org/1999/xlink" content-type="arpha" xlink:type="simple">A9E27935-4626-56B1-AFC7-FDF90251DB09</object-id><label>Figure 5.</label><caption><p><italic><tp:taxon-name><tp:taxon-name-part taxon-name-part-type="genus" reg="Eperopeus">Eperopeus</tp:taxon-name-part> <tp:taxon-name-part taxon-name-part-type="species" reg="vermiculatus">vermiculatus</tp:taxon-name-part></tp:taxon-name></italic> sp. nov., female holotype (with setose oostegites), 3.6 mm; <named-content xmlns:xlink="http://www.w3.org/1999/xlink" content-type="dwc:institutional_code" xlink:title="Natural History Museum, London" xlink:href="https://scientific-collections.gbif.org/institution/1d808a7c-1f9e-4379-9616-edb749ecf10e" xlink:type="simple">NHMUK</named-content> 2025.28. Scale bar: 0.1 mm (<abbrev xmlns:xlink="http://www.w3.org/1999/xlink" xlink:title="telson" xlink:type="simple">T</abbrev>, <abbrev xmlns:xlink="http://www.w3.org/1999/xlink" xlink:title="uropod 1" xlink:type="simple">U1</abbrev>–<abbrev xmlns:xlink="http://www.w3.org/1999/xlink" xlink:title="uropod 3" xlink:type="simple">U3</abbrev>).</p></caption><graphic xmlns:xlink="http://www.w3.org/1999/xlink" xlink:href="zookeys-1274-201_article-139483__-g005.jpg" id="oo_1568313.jpg" position="float" orientation="portrait" xlink:type="simple"><uri content-type="original_file" xlink:type="simple">https://binary.pensoft.net/fig/1568313</uri></graphic></fig><p><bold><italic>Oostegites</italic></bold> (Fig. <xref ref-type="fig" rid="F4">4</xref>): present on pereopods 3–5, short, subrectangular with two or three medium length apical brood setae.</p><p><bold><italic>Gills</italic></bold> (Fig. <xref ref-type="fig" rid="F4">4</xref>): present on pereopods 3–6. Subovate to cylindrical, shorter than basis.</p><p><bold>Male</bold>: as for female except <bold><italic>Antenna 1</italic></bold> (Fig. <xref ref-type="fig" rid="F2">2</xref>): peduncular article 1 length 2.2 × width; callynophore present. Accessory flagellum with a single flattened, broad, scale-like article, distal articles not apparent.</p></tp:treatment-sec><tp:treatment-sec sec-type="Etymology"><title>Etymology.</title><p>The species name, <italic>vermiculatus</italic>, is from the Latin, meaning “like worms” or “of worms”. It was chosen to honour both the vermiform morphology of this new amphipod, and in recognition of the World Register of Marine Species (WoRMS 2025), a wonderful resource for all marine taxonomists.</p></tp:treatment-sec><tp:treatment-sec sec-type="Remarks"><title>Remarks.</title><p>This is the second species of <italic><tp:taxon-name><tp:taxon-name-part taxon-name-part-type="genus" reg="Eperopeus">Eperopeus</tp:taxon-name-part></tp:taxon-name></italic> described and the first record of this rarely reported genus from the Pacific Ocean. A list of differences between the two species is provided in Table <xref ref-type="table" rid="T2">2</xref>. These differences are minor but allow for the separation of the two species (for which a key is also provided).</p><table-wrap id="T2" position="float" orientation="portrait"><label>Table 2.</label><caption><p>Differences in morphological character state between <italic><tp:taxon-name><tp:taxon-name-part taxon-name-part-type="genus" reg="Eperopeus">Eperopeus</tp:taxon-name-part> <tp:taxon-name-part taxon-name-part-type="species" reg="abyssicola">abyssicola</tp:taxon-name-part></tp:taxon-name></italic> and <italic><tp:taxon-name><tp:taxon-name-part taxon-name-part-type="genus" reg="Eperopeus">E.</tp:taxon-name-part> <tp:taxon-name-part taxon-name-part-type="species" reg="vermiculatus">vermiculatus</tp:taxon-name-part></tp:taxon-name></italic> sp. nov.</p></caption><table><tbody><tr><th rowspan="1" colspan="1"/><th rowspan="1" colspan="1">
                      <bold>
                        <italic>
                          <tp:taxon-name><tp:taxon-name-part taxon-name-part-type="genus" reg="Eperopeus">E.</tp:taxon-name-part> <tp:taxon-name-part taxon-name-part-type="species" reg="abyssicola">abyssicola</tp:taxon-name-part></tp:taxon-name>
                        </italic>
                      </bold>
                    </th><th rowspan="1" colspan="1"><bold><italic><tp:taxon-name><tp:taxon-name-part taxon-name-part-type="genus" reg="Eperopeus">E.</tp:taxon-name-part> <tp:taxon-name-part taxon-name-part-type="species" reg="vermiculatus">vermiculatus</tp:taxon-name-part></tp:taxon-name></italic> sp. nov</bold>.</th></tr><tr><td rowspan="1" colspan="1">
                      <bold>Mandibular palp</bold>
                    </td><td rowspan="1" colspan="1">Article 1 short, 0.5 × length of article 2</td><td rowspan="1" colspan="1">Article 1 elongate, 0.9 × length of article 2</td></tr><tr><td rowspan="1" colspan="1">
                      <bold>Maxilla 1</bold>
                    </td><td rowspan="1" colspan="1">Palp not expanded (erroneously shown as three-articulate)</td><td rowspan="1" colspan="1">Palp widened, two-articulate</td></tr><tr><td rowspan="1" colspan="1">
                      <bold>Gnathopod 2 carpus</bold>
                    </td><td rowspan="1" colspan="1">Broad, very similar to gnathopod 1</td><td rowspan="1" colspan="1">Narrower than that of gnathopod 1</td></tr><tr><td rowspan="1" colspan="1">
                      <bold>Gnathopod dactyls</bold>
                    </td><td rowspan="1" colspan="1">With strong teeth on inner margin</td><td rowspan="1" colspan="1">Teeth absent</td></tr><tr><td rowspan="1" colspan="1">
                      <bold>Pereopods 3, 4</bold>
                    </td><td rowspan="1" colspan="1">Dactyls equal to or longer than propodus</td><td rowspan="1" colspan="1">Dactyls shorter than (0.8–0.9 ×) propodus</td></tr><tr><td rowspan="1" colspan="1">
                      <bold>Pereopods 5, 6</bold>
                    </td><td rowspan="1" colspan="1">Dactyls very long, 2.2–2.3 × propodus</td><td rowspan="1" colspan="1">Dactyls 1.2 × propodus</td></tr><tr><td rowspan="1" colspan="1">
                      <bold>Uropod 1</bold>
                    </td><td rowspan="1" colspan="1">Rami length 0.6 × peduncle</td><td rowspan="1" colspan="1">Rami length 0.8 × peduncle</td></tr><tr><td rowspan="1" colspan="1">
                      <bold>Telson</bold>
                    </td><td rowspan="1" colspan="1">Length 0.75 × width</td><td rowspan="1" colspan="1">Length 1.1 × width</td></tr></tbody></table></table-wrap></tp:treatment-sec><tp:treatment-sec sec-type="Molecular identification"><title>Molecular identification.</title><p>The species has received a Barcode Index Number from Barcode of Life Data Systems: <ext-link xmlns:xlink="http://www.w3.org/1999/xlink" xlink:href="http://boldsystems.org/index.php/Public_BarcodeCluster?clusteruri=BOLD:AEB4130" ext-link-type="uri" xlink:type="simple">BOLD:AEB4130</ext-link> (<ext-link xmlns:xlink="http://www.w3.org/1999/xlink" xlink:href="10.5883/BOLD:AEB4130" ext-link-type="doi" xlink:type="simple">https://doi.org/10.5883/BOLD:AEB4130</ext-link>).</p></tp:treatment-sec><tp:treatment-sec sec-type="Distribution"><title>Distribution.</title><p>Abyssal Pacific Ocean, Clarion-Clipperton Zone, 4132–4302 m.</p></tp:treatment-sec></tp:taxon-treatment>
